# Supplementary material for: Carbon Nano-Fiber/PDMS Composite Used as Corrosion-Resistant Coating for Copper Anodes in Microbial Fuel Cells
Source: Nanomaterials (Basel). 2021 Nov 21;11(11):3144. doi: 10.3390/nano11113144 (PMC8622003; doi:10.3390/nano11113144)
Supplement: Supplementary file 1 [file nanomaterials-11-03144-s001.zip]

Archive with 1 entries (1 files):
- nanomaterials-1448847-supplementary.pdf
